# Supplementary material for: Cyclodextrin Complexation as a Way of Increasing the Aqueous Solubility and Stability of Carvedilol
Source: Pharmaceutics. 2021 Oct 20;13(11):1746. doi: 10.3390/pharmaceutics13111746 (PMC8620534; doi:10.3390/pharmaceutics13111746)
Supplement: Supplementary file 1 [file pharmaceutics-13-01746-s001.zip]

Archive with 1 entries (1 files):
- pharmaceutics-1413084-supplementary.pdf
